# Supplementary material for: Evaluation of Arabic-Language AI Chatbot Responses to Migraine-Related Questions: A Comparative Cross-Sectional Study
Source: J Clin Med. 2026 May 19;15(10):3908. doi: 10.3390/jcm15103908 (PMC13206779; doi:10.3390/jcm15103908)
Supplement: Supplementary file 1 [file jcm-15-03908-s001.zip]

Archive with 1 entries (1 files):
- jcm-4286429-supplementary.pdf
